# Supplementary material for: Analysis of extracellular vesicle DNA at the single‐vesicle level by nano‐flow cytometry
Source: J Extracell Vesicles. 2022 Apr 4;11(4):e12206. doi: 10.1002/jev2.12206 (PMC8977970; doi:10.1002/jev2.12206)
Supplement: Supplementary file 2 — Supporting information. [file JEV2-11-e12206-s003.xlsx]

## Sheet: Sheet1
Framework Criteria	Please complete each criterion
1.1 Preanalytical variables conforming to MISEV guidelines.	The human colorectal cancer cell line (HCT-15) and a normal human colon fibroblast cell line (CCD-18Co) were purchased from the American Type Culture Collection (ATCC). The human nasopharyngeal epithelial cell line (NP69) and nasopharyngeal carcinoma cell line (C666-1) were generously provided by Professor George Tsao (University of Hong Kong, China). HCT-15 and C666-1 cells were cultured in RPMI…
1.2 Experimental design according to MIFlowCyt guidelines.	1.1 Aim: EV-DNA analysis at the single-vesicle level to reveal the large intrinsic heterogeneity among individual EVs and overcome the ambiguity in interpreting data obtained from ensemble-averaged measurements. Specifically, to measure the percentage of DNA+ EVs along with the DNA content distribution versus EV size, the differentiation between ssDNA and dsDNA, the relevance of EV-DNA to histone…
2.1 Sample staining details	EV-DNA was detected upon SYTO 16 staining. A 100-μL aliquot of the EV preparation with a particle concentration of approximately 3 × 108 particles/mL was incubated with 6 μM SYTO 16 for 20 min at 37°C prior to the nFCM analysis.
2.2 Sample washing details	No washing was conducted upon SYTO 16 staining.
2.3 Sample dilution details	6 μM SYTO 16 in PBS was used to dilute SYTO 16 stained EV samples.
3.1 Buffer alone controls.	Yes, relevent buffer controls were measured. See Figure S3.
3.2 Buffer with reagent controls.	Yes, see Figure S3
3.3 Unstained controls.	Yes, see Figure S3
3.4 Isotype controls.	Yes, see Figure S7 and Figure 6.
3.5 Single-stained controls.	N/A
3.6 Procedural controls.	Yes, please see Figure S3
3.7 Serial dilutions.	Based on Poisson statistics, when the concentration of particles is ∼1 × 109/mL, the probability that two particles will coincide with the probe volume is 0.7%. For nFCM analysis, SSC and FL burst traces can be observed dynamically which can be used as a great tool to inspect coincidence.
3.8. Detergent treated EV-samples	Yes, please see Figure 1, Figure S5, and Figure S8.
4.1 Trigger Channel(s) and Threshold(s).	Yes, all relevant details can be found in Materials and Methods.
4.2 Flow Rate / Volumetric quantification.	The flow rate of samples have been measured by employing 100 nm Yellow-Green FluoSpheres of known particle concentration (Thermo Fisher, F8803) as an standard via the equation F=Nf/Cf. Of which F, Nf and Cf represent flow rate, the event number of FluoSphere counted in 1 min and the concentration of 100 nm Yellow-Green FluoSphere, respectively. The sample flow rate was ∼5 nL/min.
4.3 Fluorescence Calibration.	Yes, please see Figure 2 and Figure S9.
4.4 Light Scatter Calibration.	Yes, please see Figure S1.
5.1 EV diameter/surface area/volume approximation.	To measure the particle size of EV preparation, a mixture of monodisperse silica nanoparticles (SiNPs) of five different diameters ranging from 47 to 123 nm (47, 59, 74, 95, and 123 nm) was analyzed using nFCM at the same instrument settings as those used for EV analysis. The SSC distribution histogram is shown in Figure S1(a). Considering the refractive index difference between the SiNPs (1.463)…
5.2 EV refractive index approximation.	The refractive index of EVs used in the present study was 1.400 at the excitation wavelength of 488 nm.
5.3 EV epitope number approximation.	N/A
6.1 Completion of MIFlowCyt checklist.	The MIFlowCyt checklist v1.0.0 has been completed and attached as the Supplementary Material.
6.2 Calibrated channel detection range	Yes, please see Figure 1, Figure S1, and Figure 2.
6.3 EV number/concentration.	Concentration of EV preparations were measurement by nFCM by employing 100 nm Yellow-Green FluoSpheres with known particle concentration (Thermo Fisher, F8803) as an external standard via the equation CEVs = (NEVs/Nf) × Cf, where CEVs, Cf, NEVs, and Nf represent EVs concentration, FluoSphere concentration, the event number of EVs counted in 1 min, and the event number of FluoSphere counted in 1 m…
6.4 EV brightness.	EV size is reported in a calibrated unit of nm, and the EV FL brightness is reported in the unit of photon counts for SYTO 16 intensity.
7.1. Sharing of data to a public repository.	FC files and the analysis workspace have been uploaded FlowRepository and can be obtained at http://flowrepository.org/id/RvFrqAJW1Zmsju10WOSMpPd5I9LHSt152WtSuAr7q9PbomVF4GZhRBFqckljhkeU
